# Supplementary material for: Wound Healing Metabolites from Peters’ Elephant-Nose Fish Oil: An In Vivo Investigation Supported by In Vitro and In Silico Studies
Source: Mar Drugs. 2021 Oct 26;19(11):605. doi: 10.3390/md19110605 (PMC8625051; doi:10.3390/md19110605)
Supplement: Supplementary file 1 [file marinedrugs-19-00605-s001.zip]

Archive with 1 entries (1 files):
- marinedrugs-1416811-supplementary.pdf
